# Supplementary material for: Bioenergetic profiles of peripheral mononuclear cells and systemic inflammation in women with Interstitial Cystitis/Bladder Pain Syndrome (IC/BPS)
Source: PLoS One. 2024 Feb 15;19(2):e0298981. doi: 10.1371/journal.pone.0298981 (PMC10868762; doi:10.1371/journal.pone.0298981)
Supplement: S1 Data — (XLSX) [file pone.0298981.s002.xlsx]

## Sheet: Cytokine Data
Plasma Cytokine Levels
Data are shown in pg/ml
Healthy Subjects
	IFN-γ	TNF-α	IL-10	IL-6	IL-8	GM-CSF	IL-12/23p40	TGF-β	VEGF
1	2.4	1.26	0.19	0.35	4.34	0	91.348	0.129	16.92
2	0.78	1.33	0.2	0.23	2.74	0.057	98.398	0.117	6.931
3	1.2	1.39	1.46	0.25	2.69	0.116	98.737	0.145	10.098
4	1.98	1.42	0.484	0.33	2.09	0.152	105.187	0.252	7.932
5	3.028	1.327	0.547	0.87	2.41	0	60.695	0.256	12.01
6	3.074	1.269	1.031	0.6	2.61	0.054	81.949	0.13	6.927
7	1.494	1.609	1.312	0.901	6.346	0	58.794	0.168	7.596
8	2.526	1.503	0.657	0.995	4.742	0	72.075	0.251	19.378
9	1.713	1.215	0.766	0.843	6.543	0	146.228	0.235	5.978
10	2.018	1.156	0.887	0.584	4.518	0.078	126	0.196	6.092
11	2.437	1.638	0.989	0.548	5.613	0.057	102.892
12	2.394	1.537	0.513	1.253	6.645	0	40.989
13	2.082	1.299	0.533	1.33	3.064
14	2.362	0.366	0.533	0.829	6.371
15	2.362	0.366		0.489	5.555
IC/BPS
	IFN-γ	TNF-α	IL-10	IL-6	IL-8	GM-CSF	IL-12/23p40	TGF-β	VEGF
1	3.69	2.16	0.54	0.69	3.47	0.108	108.51	0.114	25.836
2	3.01	1.12	0.18	0.68	7.96	0	76.981	0.052	16.055
3	3.42	2.17	0.23	0.78	4.4	0	69.836	0.125	8.331
4	1.86	1.55	0.18	0.77	4.09	0	109.675	0.219	8.621
5	2.85	2.11	0.2	1.27	3.61	0.075	121.637	0.173	26.799
6	3.9	2.09	0.24	0.48	3.13	0.158	122.226	0.094	15.361
7	4.45	2.44	0.2	0.907	5.664	0.06	106.003	0.133	28.188
8	2.333	2.15	0.19	0.659	9.891	0.056	50.987	0.118	7.562
9	1.616	2.02	0.297	2.751	13.891	0	67.036
10	1.978	1.397	0.476	2.142	5.366
11	4.988	1.098	0.444	1.455	8.815
12	1.462	1.296	0.552	1.827	9.164
13	2.14	2.36		0.944
14	3.128	1.831
15	2.401	1.465
16		1.714

## Sheet: Monocyte Data
Monocyte (OCR and ECAR data)
OCR - pmol/min/10,000 cells
ECAR - mpH/min/10,000 cells
Healthy Subjects
	Basal OCR	ATP-Linked OCR	Proton Leak OCR	Maximal OCR	Reserve Capacity OCR	Non-Mito OCR	Basal ECAR	Oligo-Sensitive ECAR
1	2.71651	2.00348	0.713032	10.7821	8.06557	1.20899	4.51	0.78
2	2.36947	1.96295	0.406525	7.58821	5.21873	1.08391	2.82	0.41
3	2.91531	2.5221	0.393207	3.75663	0.84132	1.16499	2.62	1.14
4	2.83744	2.37345	0.463987	8.11223	5.27479	1.52671	2.81	0.69
5	2.58914	1.83309	0.756051	5.64101	3.05187	1.34817	5.44	0.29
6	1.66963	1.37225	0.297381	3.65194	1.98231	0.993822	5.06	0.57
7	3.85712	3.3972	0.459918	5.32632	1.4692	1.38932	7.77	1.44
8	3.02026	2.32991	0.690352	9.30375	6.28349	1.56413	5.38	0.62
9	3.65765	2.86405	0.793599	11.0338	7.37617	2.00639	3.58	1.48
10	2.98496	2.49988	0.48508	12.9093	9.92434	2.42762	4.31	1.46
11	4.63766	4.10794	0.529718	17.7752	13.1375	2.12832	2.41	1.7
12	3.73586	3.15642	0.57944	9.54716	5.81129	1.30616	3.93	1.89
13	4.03143	3.20644	0.82499	9.93794	5.9065	1.23639	6.27	1.06
14	1.68389	1.40389	0.279994	2.61219	0.928301	0.611989	4.75	1.56
15	3.49844	3.37023	0.721385	5.16598	1.66753	1.43631	4.75	1
16	3.76588	3.04449	0.406663	11.5942	7.82831	1.54984		2.07
17	4.0433	3.63664		11.9253	7.88199	1.33208		0.51
IC/BPS
	Basal OCR	ATP-Linked OCR	Proton Leak OCR	Maximal OCR	Reserve Capacity OCR	Non-Mito OCR	Basal ECAR	Oligo-Sensitive ECAR
1	3.02932	2.64306	0.386254	9.88011	6.8508	1.43603	4.72	0.677
2	0.871527	0.617317	0.25421	3.45574	2.58422	1.08489	2.25	0.293
3	1.81461	1.35934	0.455271	1.09381	4.75158	1.61682	3.22	1.706
4	3.33552	2.97306	0.362464	8.0871	2.64508	1.31051	2.36	0.503
5	2.58117	2.00951	0.57166	0.876245	0.809012	1.22223	3.69	0.708
6	2.5062	1.84679	0.28691	0.959476	6.22083	1.22339	2.95	1.088
7	2.03984	1.75293	0.331026	4.68492	4.0499	0.675284	3.03	0.201
8	1.5271	1.19607	0.534366	2.33611	7.76523	0.970593	4.52	0.913
9	3.21525	2.68088	0.593398	9.43608	0.892468	1.88888	4.65	0.843
10	2.87452	2.28112	0.579291	6.92441	1.02699	1.37753	1.84	1.359
11	3.00577	2.42648	0.222082	10.771	6.63729	1.79544	4.2	0.384
12	1.22841	1.00633	0.544635	2.12088	1.45589	1.17036	5.11	1.205
13	2.697	2.15237	0.534497	3.72399	4.03971	1.73733	3.38	1.073
14	2.51013	1.97563	0.02028	9.14742		1.68632	3.41	0.33
15	0.746103	0.725823	0.439793	2.202		0.875838		1.116
16	2.52333	2.08354		6.56304		0.845597

## Sheet: Lymphocyte Data
Lymphocyte (OCR and ECAR data)
OCR - pmol/min/10,000 cells
ECAR - mpH/min/10,000 cells
Healthy Subjects
	Basal OCR	ATP-Linked OCR	Proton Leak OCR	Maximal OCR	Reserve Capacity OCR	Non-Mito OCR	Basal ECAR	Oligo-Sensitive ECAR
1	0.755957	0.701907	0.05405	1.67433	0.918371	0.754346	0.532	0.2
2	0.909334	0.873165	0.036169	0.998584	0.0892502	0.386277	0.53	0.2
3	0.506622	0.411201	0.095422	0.964919	0.458296	0.622511	0.259	0
4	0.626438	0.543506	0.082932	1.00684	0.380406	0.384449	0.489	0
5	0.594784	0.375325	0.21946	0.731958	0.137174	0.258826	0.226	0.5
6	0.919069	0.835447	0.083621	1.62808	0.709007	0.802631	0.561	0.2
7	0.836741	0.939471	0.10273	0.745115	0.091626	0.530524	0.338	0.3
8	1.05281	0.950353	0.10246	2.4082	1.35539	0.558	0.525	0.1
9	1.32298	0.910984	0.411994	1.81841	0.495434	0.291868	0.673	0.4
10	0.856952	0.836612	0.67758	1.94248	1.08553	1.12061	0.596	0.1
11	0.347333	1.02491	0.423892	0.735746	0.388413	1.1983	0.635	0.3
12	1.13322	0.709332	0.561399	1.55644	0.423215	0.535794	0.537	0.2
13	1.14576	1.087	0.20763	2.19471	1.04895	0.863687	0.614	0.1
14	1.05044	1.04411		1.63709	0.586646	0.775679	0.652	0
15	1.20746	0.999828		2.62989	0.766461	0.454128	0.404	0.1
16				0.844469	0.362988	0.630431
IC/BPS
	Basal OCR	ATP-Linked OCR	Proton Leak OCR	Maximal OCR	Reserve Capacity OCR	Non-Mito OCR	Basal ECAR	Oligo-Sensitive ECAR
1	1.02137	0.929124	0.092249	1.37342	0.352047	0.442335	0.57	0.1
2	0.82813	0.745955	0.082176	2.85576	2.02763	1.17181	0.6	0.3
3	1.30622	1.16428	0.141945	1.50564	0.199417	0.644529	0.69	0.3
4	0.915757	0.930573	0.153434	2.45314	1.53738	0.927099	0.58	0.2
5	0.886591	0.733157	0.22372	1.3206	0.434013	0.159092	0.4	0.1
6	1.09378	0.870057	0.4833	1.88667	0.79289	0.561993	1.04	0.8
7	1.88817	1.40487	0.138615	2.57924	0.691074	0.807035	1.26	0.4
8	0.957507	0.818892	0.269131	1.45279	0.495	0.891648	1.22	0.6
9	1.74875	1.47962	0.405747	3.61064	1.86189	1.1135	0.85	0.3
10	1.95414	1.54839	0.212299	1.77008	0.184056	0.864776	0.98	0.4
11	1.47791	1.26561	0.133821	3.14113	1.66322	0.608646	0.66	0.4
12	0.525034	0.527312		0.715911	0.190877	0.65888	0.79	0
13	0.889576	0.755756		1.14668	0.257105	0.593234	1.02	0.1
